# Supplementary material for: SARS-CoV-2 Pattern Provides a New Scoring System and Predicts the Prognosis and Immune Therapeutic Response in Glioma
Source: Cells. 2022 Dec 10;11(24):3997. doi: 10.3390/cells11243997 (PMC9777143; doi:10.3390/cells11243997)
Supplement: Supplementary file 1 [file cells-11-03997-s001.zip]

Archive with 1 entries (1 files):
- cells- 2035389-supplementary materials.pdf
